# Supplementary material for: Dragon Fruit Peel (Hylocereus undatus) Modulates Hepatic Lipid Metabolism and Inflammation in a Rat Model of High-Fat, High-Fructose-Induced Metabolic Dysfunction
Source: Antioxidants (Basel). 2025 Mar 6;14(3):319. doi: 10.3390/antiox14030319 (PMC11939235; doi:10.3390/antiox14030319)
Supplement: Supplementary file 1 [file antioxidants-14-00319-s001.zip]

Archive with 1 entries (1 files):
- antioxidants-3483921-supplementary.pdf
